# Supplementary material for: It’s Not Just about Bicycle Riding: Sensory-Motor, Social and Emotional Benefits for Children with and without Developmental Disabilities
Source: Children (Basel). 2022 Aug 13;9(8):1224. doi: 10.3390/children9081224 (PMC9406935; doi:10.3390/children9081224)
Supplement: Supplementary file 1 [file children-09-01224-s001.zip]

Archive with 6 entries (6 files):
- Figure S1.pdf
- Figure S2.pdf
- Figure S3.pdf
- Figure S4.pdf
- File S1.pdf
- Table S1.pdf
